# Supplementary material for: Genetic Variation in miR-27a Is Associated with Fluoropyrimidine-Associated Toxicity in Patients with Dihydropyrimidine Dehydrogenase Variants after Genotype-Guided Dose Reduction
Source: Int J Mol Sci. 2023 Aug 27;24(17):13284. doi: 10.3390/ijms241713284 (PMC10487873; doi:10.3390/ijms241713284)
Supplement: Supplementary file 1 [file ijms-24-13284-s001.zip]

Archive with 1 entries (1 files):
- ijms-2561547-supplementary.pdf
